# Supplementary material for: An opioid-gated thalamoaccumbal circuit for the suppression of reward seeking in mice
Source: Nat Commun. 2022 Nov 11;13:6865. doi: 10.1038/s41467-022-34517-w (PMC9652456; doi:10.1038/s41467-022-34517-w)
Supplement: Supplementary file 4 — Source Data [file 41467_2022_34517_MOESM4_ESM.xlsx]

## Sheet: Figure 1 - Behavior
	Sucrose Self-Administration - Active Lever Presses															Sucrose SA + TMT Exposure - Active Lever Presses															Sucrose SA + Yohimbine Exposure - Active Lever Presses															Extinction - Active Lever Presses
	Day	Mouse 1	Mouse 2	Mouse 3	Mouse 4	Mouse 5	Mouse 6	Mouse 7	Mouse 8	Mouse 9	Mouse 10	Mouse 11	Mouse 12	Mouse 13		Day	Mouse 1	Mouse 2	Mouse 3	Mouse 4	Mouse 5	Mouse 6	Mouse 7	Mouse 8	Mouse 9	Mouse 10	Mouse 11	Mouse 12	Mouse 13		Day	Mouse 1	Mouse 2	Mouse 3	Mouse 4	Mouse 5	Mouse 6	Mouse 7	Mouse 8	Mouse 9	Mouse 10	Mouse 11	Mouse 12	Mouse 13		Day	Mouse 1	Mouse 2	Mouse 3
	1	119	31	28	69	35	50	29	23	47	77	23	129	32		Saline	381	129	88	343	143	127	145	238	127	414	128	329	317		Saline	82	40	225	223	206	443	96	130	92	214	351	466	159		First	16	23	28
	2	43	22	31	24	67	26	34	58	64	120	42	72	96		TMT	4	16	42	53	9	78	4	31	0	1	70	119	0		Yohimbine	4	28	2	26	1	16	11	2	13	1	83	227	73		Last	14	0	0
	3	85	74	101	85	135	81	96	122	88	157	203	214	150
	4	94	33	97	56	94	177	71	155	62	84	69	388	216
	5	144	280	184	118	169	266	152	189	116	258	172	130	108
	6	294	185	180	162	208	154	125	168	106	92	179	157	402
	7	261	114	148	176	150	183	182	378	1006	193	130	282	98
	8	219	161	108	141	279	1722	152	161	201	64	107	183	306
	9	179	103	165	518	176	268	173	6817*	900	179	70	208	125
	10	141	64	111	281	154	134	180	268	89	133	327	157	290
	11	259	126	119	131	259	169	209	822	97	132	25	232	103
	12	246	129	232	291	210	212	342	102	272	170	70	157	82
	13	217	154	154	195	210	176	157	186	117	248	285	276	220
	14	214	77	144	183	152	552	124	342	651	88	148	227	227
	Sucrose Self-Administration - Inactive Lever Presses
	Day	Mouse 1	Mouse 2	Mouse 3	Mouse 4	Mouse 5	Mouse 6	Mouse 7	Mouse 8	Mouse 9	Mouse 10	Mouse 11	Mouse 12	Mouse 13
	1	92	1	0	17	0	14	26	0	5	0	2	0	7
	2	16	0	0	0	0	18	0	0	0	0	1	0	172
	3	11	4	0	11	0	18	93	5	111	3	18	0	0
	4	376	0	41	3	0	32	80	0	0	11	0	5	40
	5	0	17	0	324	18	112	125	4	56	0	1	0	53
	6	53	5	66	487	2	3	7	1	40	0	0	0	107
	7	4	1	0	187	1	118	31	2	0	0	0	0	43
	8	0	0	17	1	0	23	22	26	523	0	216	0	0
	9	62	12	2	4	13	17	109	0*	11	0	12	0	17
	10	7	1	3	7	0	0	91	95	12	0	0	0	245
	11	4	0	1	210	343	0	79	3	3	0	0	0	365
	12	3	7	0	0	7	5	169	6	122	0	0	1	85
	13	0	2	337	188	3	1	53	61	159	4	0	0	0
	14	4	0	0	0	0	35	101	1	11	0	0	0	0
	* = indicates excluded value
[truncated: 24 more columns]

## Sheet: Figure 2 - Behavior
	Sucrose SA + Opto [eYFP] - Active Lever Presses									Sucrose SA + Opto [eNpHR] - Active Lever Presses									Sucrose SA + Opto [ChR2] - Active Lever Presses											Sucrose SA + TMT/Opto [eYFP] - Active Lever Presses									Sucrose SA + TMT/Opto [eNpHR] - Active Lever Presses										Sucrose SA + TMT/Opto [ChR2] - Active Lever Presses
	Day	Mouse 1	Mouse 2	Mouse 3	Mouse 4	Mouse 5	Mouse 6	Mouse 7	Mouse 8	Day	Mouse 1	Mouse 2	Mouse 3	Mouse 4	Mouse 5	Mouse 6	Mouse 7	Mouse 8	Day	Mouse 1	Mouse 2	Mouse 3	Mouse 4	Mouse 5	Mouse 6	Mouse 7	Mouse 8	Mouse 9		Day	Mouse 1	Mouse 2	Mouse 3	Mouse 4	Mouse 5	Mouse 6	Mouse 7	Mouse 8	Day	Mouse 1	Mouse 2	Mouse 3	Mouse 4	Mouse 5	Mouse 6	Mouse 7	Mouse 8	Mouse 9	Day
	Baseline	67	57	78	299	468	379	149	177	Baseline	108	243	21	249	98	195	289	117	Baseline	387	87	212	116	174	333	128	254	173		Baseline	238	105	414	128	329	337	110	103	Baseline	243	177	289	198	369	61	351	48	203	Baseline
	Opto	331	81	175	260	510	91	40	101	Opto	307	155	318	250	407	433	51	192	Opto	36	22	13	14	4	40	56	34	12		Opto	31	0	1	69	119	37	78	4	Opto	192	182	398	160	116	117	499	131	203	Opto
[truncated: 94 more columns]

## Sheet: Figure 3 - Ephys
	Cell type	oeEPSC Amplitude (pA)																														D1-MSNs												D2-MSNs
	D1	143.36	16.01	81.2683	24.0239	25.6934	110.67	57.4325	81.0207	88.4292	39.1423	19.5902	71.3752	7.05882	5.03321	16.7138	7.25489	89.217	23.3647	81.1849												Current (mV)	Normalized Rectification (pA)											Current (mV)	Normalized Rectification (pA)
	D2	126.36	90.93	102.38	53.93	243.186	111.074	84.3044	11.5178	55.9502	134.005	78.0046	29.0766	71.3741	88.7543	40.3176	46.18	13.3743	53.7149	55.4282	13.0806	37.6648	121.974	166.025	10.9329	31.4708	5.83967	25.697	20.6926			-80	-1	-1	-1	-1	-1	-1	-1	-1	-1	-1	-1	-80	-1	-1	-1	-1	-1
	PV	264.694	252.472	137.38	213.076	45.1697	186.625	249.214	178.239	90.2499		84.4024	78.0046	397.564	219.018	344.885	116.985	279.479	196.847	160.481	88.8574	153.75	275.599	457.344	573.285	476.691	142.082					-70	-0.87163	-1.04185	-0.99877	-1.334	-0.93597	-0.86397	-0.98111	-0.99861	-0.92204	-0.93727	-0.69224	-70	-0.84538	-0.77756	-1.03317	-0.93215	-0.97026
																																-50	-0.687332	-1.03207	-0.607645	-0.989822	-0.84535	-0.585714	-0.766548	-0.805888	-1.08216	-0.706048	-0.599031	-50	-0.782649	-0.563252	-0.744532	-0.70857	-0.759282
																																-30	-0.45621	-0.56454	-0.46518	-0.57051	-0.48891	-0.2458	-0.55199	-0.35027	-0.732	-0.48441	-0.44349	-30	-0.41256	-0.57562	-0.46516	-0.4236	-0.49527
																																-10	-0.28144	-0.43219	-0.2254	-0.24417	-0.23417	-0.10666	-0.20812	-0.18356	-0.32832	-0.24433	-0.31467	-10	-0.30341	-0.3467	-0.26269	-0.19496	-0.19513
																																10	-0.02959	0.671098	0	0.09083	0.056418	0.088932	0.093787	0.088816	-0.11182	-0.05751	-0.03148	10	-0.06066	0	0	0.068008	0.031618
																																30	0.226442	1.00324	0.453944	0.393581	0.412352	0.317986	0.253729	0.367221	0.249925	0.230621	0.27279	30	0.241302	0.374552	0.334745	0.317602	0.239934
																																50	0.52291	1.74189	0.775907	0.751342	0.836928	0.614334	0.567146	0.698665	0.473654	0.490744	0.568454	50	0.823728	1.28118	0.62941	0.693194	0.576274
[truncated: 57 more columns]

## Sheet: Figure 3 - Behavior
	Sucrose SA + Opto : Saline Infusion [Active Lever Press]										Sucrose SA + Opto : Control [Active Lever Press]											Sucrose SA + TMT : Control [Active Lever Press]											Sucrose SA + Yohimbine : Control [Active Lever Press]											Extinction: Control [Active Lever Press]
	Day	Mouse 1	Mouse 2	Mouse 3	Mouse 4	Mouse 5	Mouse 6	Mouse 7			Day	Mouse 1	Mouse 2	Mouse 3	Mouse 4	Mouse 5	Mouse 6	Mouse 7	Mouse 8			Day	Mouse 1	Mouse 2	Mouse 3	Mouse 4	Mouse 5	Mouse 6	Mouse 7	Mouse 8			Day	Mouse 1	Mouse 2	Mouse 3	Mouse 4	Mouse 5	Mouse 6	Mouse 7	Mouse 8			Day	Mouse 1	Mouse 2	Mouse 3	Mouse 4	Mouse 5
	Baseline	387	87	212	116	174	502	333			Baseline	387	116	101	482	111	434	87	461			Baseline	104	208	221	125	327	184	105	173			Baseline	76	208	65	130	62	190	234	164			Baseline	0	7	12	0	1
	Opto + Infusion	36	22	13	14	4	122	40			Opto	36	14	27	14	10	13	85	40			TMT + CNO	19	11	22	86	41	46	35	5			Yoh. + CNO	12	36	3	1	8	35	8	4			CNO	36	8	15	4	0
	Sucrose SA + Opto : D1 Antagonist Infusion [Active Lever Press]										Opto + CNO	8	12	9	0	11	36	18	3			Sucrose SA + TMT : PV-Cre [Active Lever Press]											Sucrose SA + Yohimbine : PV-Cre [Active Lever Press]											Extinction: PV-Cre [Active Lever Press]
	Day	Mouse 1	Mouse 2	Mouse 3	Mouse 4	Mouse 5	Mouse 6	Mouse 7			Sucrose SA + Opto : PV-Cre [Active Lever Press]											Day	Mouse 1	Mouse 2	Mouse 3	Mouse 4	Mouse 5	Mouse 6	Mouse 7	Mouse 8			Day	Mouse 1	Mouse 2	Mouse 3	Mouse 4	Mouse 5	Mouse 6	Mouse 7	Mouse 8			Day	Mouse 1	Mouse 2	Mouse 3	Mouse 4	Mouse 5
	Baseline	142	186	330	68	362	121	580			Day	Mouse 1	Mouse 2	Mouse 3	Mouse 4	Mouse 5	Mouse 6	Mouse 7	Mouse 8			Baseline	379	74	174	441	96	178	48	76			Baseline	269	281	31	77	254	217	344	290			Baseline	0	0	19	9	0
	Opto + Infusion	43	9	103	7	22	95	70			Baseline	92	91	479	228	77	205	164	166			TMT + CNO	122	98	192	246	202	133	357	363			Yoh. + CNO	128	67	78	173	109	469	293	64			CNO	121	42	123	53	108
	Sucrose SA + Opto : D2 Antagonist Infusion [Active Lever Press]										Opto	42	53	70	45	9	6	46	35
	Day	Mouse 1	Mouse 2	Mouse 3	Mouse 4	Mouse 5	Mouse 6	Mouse 7			Opto + CNO	279	95	289	296	71	516	242	333
	Baseline	410	580	543	349	137	254	471
	Opto + Infusion	23	18	81	183	12	105	13
	Sucrose SA + Opto : CP-AMPAr Antagonist Infusion [Active Lever Press]
	Day	Mouse 1	Mouse 2	Mouse 3	Mouse 4	Mouse 5	Mouse 6	Mouse 7
	Baseline	72	77	239	263	355	248	257
	Opto + Infusion	278	373	53	138	240	299	359
[truncated: 2 more columns]

## Sheet: Figure 4 - Behavior
	Sucrose SA + Opto/Heroin [Active Lever Press]											Sucrose SA + TMT/Heroin [Active Lever Press]											Sucrose SA + Yohimbine/Heroin [Active Lever Press]
	Day	Mouse 1	Mouse 2	Mouse 3	Mouse 4	Mouse 5	Mouse 6	Mouse 7	Mouse 8			Day	Mouse 1	Mouse 2	Mouse 3	Mouse 4	Mouse 5	Mouse 6	Mouse 7	Mouse 8			Day	Mouse 1	Mouse 2	Mouse 3	Mouse 4	Mouse 5	Mouse 6	Mouse 7
	Baseline	387	87	116	128	195	254	173	215			Baseline	238	414	128	329	337	110	103	105			Baseline	41	158	279	23	236	108	422
	Opto	36	22	14	56	126	34	12	107			TMT	31	0	1	69	0	37	78	4			Yoh.	5	35	2	2	30	21	90
	Opto + Heroin	1065	191	551	334	266	1295	795	370			TMT + Heroin	285	548	1625	293	242	789	378	577			Yoh. + Heroin	897	506	435	305	347	274	677

## Sheet: Figure 5 - Behavior
	Control: Sucrose SA + Opto/Heroin [Active Lever Press]											Control: Sucrose SA + TMT/Heroin [Active Lever Press]											Control: Sucrose SA + Yohimbine/Heroin [Active Lever Press]
	Day	Mouse 1	Mouse 2	Mouse 3	Mouse 4	Mouse 5	Mouse 6	Mouse 7	Mouse 8			Day	Mouse 1	Mouse 2	Mouse 3	Mouse 4	Mouse 5	Mouse 6	Mouse 7	Mouse 8			Day	Mouse 1	Mouse 2	Mouse 3	Mouse 4	Mouse 5	Mouse 6	Mouse 7	Mouse 8
	Baseline	204	31	139	228	315	125	181	142			Baseline	352	198	159	271	490	103	106	280			Baseline	537	120	123	310	200	102	100	258
	Opto	29	1	6	81	9	10	70	38			TMT	8	2	20	5	47	44	87	12			Yoh.	24	3	6	47	80	10	56	1
	Opto + Heroin	97	262	320	107	344	780	247	173			TMT + Heroin	250	885	327	55	565	345	268	208			Yoh. + Heroin	176	393	170	77	821	248	233	11
	PVT MORs KO: Sucrose SA + Opto/Heroin [Active Lever Press]											PVT MORs KO: Sucrose SA + TMT/Heroin [Active Lever Press]											PVT MORs KO: Sucrose SA + Yohimbine/Heroin [Active Lever Press]
	Day	Mouse 1	Mouse 2	Mouse 3	Mouse 4	Mouse 5	Mouse 6					Day	Mouse 1	Mouse 2	Mouse 3	Mouse 4	Mouse 5	Mouse 6					Day	Mouse 1	Mouse 2	Mouse 3	Mouse 4	Mouse 5	Mouse 6
	Baseline	158	266	223	267	438	186					Baseline	404	318	349	232	531	147					Baseline	134	356	497	486	477	284
	Opto	46	25	13	147	94	34					TMT	69	25	6	87	89	45					Yoh.	99	14	44	21	11	135
	Opto + Heroin	5	16	101	53	22	33					TMT + Heroin	10	77	13	97	14	11					Yoh. + Heroin	119	6	5	2	118	12

## Sheet: Figure 6 - Ephys
	oeEPSC Amplitude (Normalized, pA)
	Cell type	Pre-DAMGO										Post-DAMGO
	MSN	1	1	1	1	1	1	1	1	1	1	0.290263	0.771833	0.671375	0.376108	0.407216	0.282737	0.161585	0.291916	0.319967	0.352253
	PV	1	1	1	1	1	1	1	1			0.595139	0.279759	0.602085	0.374695	0.516718	0.483434	0.27541	0.213653
	PVT MORs KO: oeEPSC Amplitude (Normalized, pA)
	Cell type	Pre-DAMGO				Post-DAMGO
	MSN	1	1	1	1	1.10145	0.94861	0.819186	1.24792
	PV	1	1	1	1	1.37234	0.739298	0.852138	0.925925

## Sheet: Figure 6 - Behavior
	Sucrose SA + Opto/DAMGO [Active Lever Press]											Sucrose SA + TMT/DAMGO [Active Lever Press]											Sucrose SA + Yohimbine/DAMGO [Active Lever Press]										Control: Sucrose SA + Opto/DAMGO [Active Lever Press]											Control: Sucrose SA + TMT/DAMGO [Active Lever Press]
	Day	Mouse 1	Mouse 2	Mouse 3	Mouse 4	Mouse 5	Mouse 6	Mouse 7	Mouse 8			Day	Mouse 1	Mouse 2	Mouse 3	Mouse 4	Mouse 5	Mouse 6	Mouse 7	Mouse 8			Day	Mouse 1	Mouse 2	Mouse 3	Mouse 4	Mouse 5	Mouse 6	Mouse 7			Day	Mouse 1	Mouse 2	Mouse 3	Mouse 4	Mouse 5	Mouse 6	Mouse 7	Mouse 8			Day	Mouse 1	Mouse 2	Mouse 3	Mouse 4	Mouse 5
	Baseline	89	83	243	183	177	75	108	162			Baseline	122	84	269	128	72	34	160	66			Baseline	107	267	548	171	236	108	79			Baseline	507	144	156	215	721	224	420	67			Baseline	179	229	109	310	605
	Opto	11	37	12	2	45	95	13	85			TMT	2	15	14	40	50	3	1	3			Yoh.	5	35	2	2	30	21	7			Opto	9	1	6	66	221	10	70	38			TMT	9	2	20	69	315
	Opto + DAMGO	113	407	496	152	1286	486	318	587			TMT + DAMGO	310	645	277	1289	363	203	1593	171			Yoh. + DAMGO	268	212	461	347	144	227	1415			Opto + DAMGO	149	730	1294	701	879	453	708	92			TMT + DAMGO	163	1829	1169	508	878
																																	PVT MORs KO: Sucrose SA + Opto/DAMGO [Active Lever Press]											PVT MORs KO: Sucrose SA + TMT/DAMGO [Active Lever Press]
																																	Day	Mouse 1	Mouse 2	Mouse 3	Mouse 4	Mouse 5	Mouse 6					Day	Mouse 1	Mouse 2	Mouse 3	Mouse 4	Mouse 5
																																	Baseline	229	386	276	453	304	517					Baseline	348	318	206	480	217
																																	Opto	46	25	42	2	94	171					TMT	37	65	42	87	66
																																	Opto + DAMGO	49	25	192	9	177	20					TMT + DAMGO	94	260	146	70	268
[truncated: 12 more columns]

## Sheet: Supp. Figure 1 - Behavior
	Sucrose SA + TMT Exposure - Inactive Lever Presses															Sucrose SA + Yohimbine Exposure - Inactive Lever Presses															Extinction - Inactive Lever Presses															Cue Reinstatement - Inactive Lever Presses
	Day	Mouse 1	Mouse 2	Mouse 3	Mouse 4	Mouse 5	Mouse 6	Mouse 7	Mouse 8	Mouse 9	Mouse 10	Mouse 11	Mouse 12	Mouse 13		Day	Mouse 1	Mouse 2	Mouse 3	Mouse 4	Mouse 5	Mouse 6	Mouse 7	Mouse 8	Mouse 9	Mouse 10	Mouse 11	Mouse 12	Mouse 13		Day	Mouse 1	Mouse 2	Mouse 3	Mouse 4	Mouse 5	Mouse 6	Mouse 7	Mouse 8	Mouse 9	Mouse 10	Mouse 11	Mouse 12	Mouse 13		Day	Mouse 1	Mouse 2	Mouse 3
	Saline	69	3	0	0	0	0	0	0	2	0	0	0	0		Saline	3	0	0	0	0	2	1	2	89	1	0	0	0		First	0	23	0	0	0	11	200	2	22	1	0	0	0		First	0	0	0
	TMT	0	0	0	0	0	0	0	0	0	0	0	0	0		Yohimbine	2	0	0	7	1	0	26	0	0	1	1	0	0		Last	0	0	0	0	0	0	15	2	0	0	0	0	0		Last	1	0	2
[truncated: 10 more columns]

## Sheet: Supp. Figure 3 - Behavior
	Sucrose SA + Opto [eYFP] - Inactive Lever Presses									Sucrose SA + Opto [eNpHR] - Inactive Lever Presses									Sucrose SA + Opto [ChR2] - Inactive Lever Presses											Sucrose SA + TMT/Opto [eYFP] - Inactive Lever Presses									Sucrose SA + TMT/Opto [eNpHR] - Inactive Lever Presses										Sucrose SA + TMT/Opto [ChR2] - Inactive Lever Presses
	Day	Mouse 1	Mouse 2	Mouse 3	Mouse 4	Mouse 5	Mouse 6	Mouse 7	Mouse 8	Day	Mouse 1	Mouse 2	Mouse 3	Mouse 4	Mouse 5	Mouse 6	Mouse 7	Mouse 8	Day	Mouse 1	Mouse 2	Mouse 3	Mouse 4	Mouse 5	Mouse 6	Mouse 7	Mouse 8	Mouse 9		Day	Mouse 1	Mouse 2	Mouse 3	Mouse 4	Mouse 5	Mouse 6	Mouse 7	Mouse 8	Day	Mouse 1	Mouse 2	Mouse 3	Mouse 4	Mouse 5	Mouse 6	Mouse 7	Mouse 8	Mouse 9	Day
	Baseline	0	0	0	0	0	0	0	0	Baseline	65	4	0	89	3	0	3	156	Baseline	89	0	0	0	3	56	0	0	203		Baseline	0	2	0	0	0	25	0	0	Baseline	6	0	284	0	241	4	0	7	5	Baseline
	Opto	82	0	123	40	0	2	0	87	Opto	0	0	362	0	32	7	1	4	Opto	0	4	0	0	0	0	0	0	10		Opto	0	0	0	0	0	2	0	0	Opto	23	1	2	2	3	29	0	5	0	Opto
[truncated: 94 more columns]

[truncated: 6 more sheets: Supp. Figure 4 - Behavior, Supp. Figure 6 - Ephys, Supp. Figure 6 - Behavior, Supp. Figure 7 - Behavior, Supp. Figure 9 - Ephys, Supp. Figure 10 - Behavior]
